# Supplementary material for: Is There a Rationale for Haemoadsorption with Combined Use of CytoSorb® and Oxiris® in Patients with Underlying Viral Infection and Secondary Bacterial Sepsis?
Source: J Clin Med. 2025 Sep 30;14(19):6931. doi: 10.3390/jcm14196931 (PMC12525037; doi:10.3390/jcm14196931)
Supplement: Supplementary file 1 [file jcm-14-06931-s001.zip]

Archive with 1 entries (1 files):
- jcm-3813084-supplementary.pdf
